# Supplementary material for: An in-depth analysis of pharmaceutical regulation in the Republic of Moldova
Source: J Pharm Policy Pract. 2014 May 1;7:4. doi: 10.1186/2052-3211-7-4 (PMC4366937; doi:10.1186/2052-3211-7-4)
Supplement: Additional file 1: Table S1 — A comparison of medicines registered by foreign manufacturers vs. available ones by therapeutic indications (2012). Source: Authors’ compilation based on data from http://nomenclator.amed.md/ (for registration status) and the MMDA (for import status). Notes: Due to lack of data on availability of locally produced medicines, we had to limit the analysis of registered vs. available medicines to imported products. [file 2052-3211-7-4-S1.xls]

## Sheet: Results_new
Supplementary table: A comparison of medicines registered by foreign manufacturers vs. available ones by therapeutic indications (2012)
CARDIO						DIABETES						ONCOLOGY
INN	Strength	Total number of medicines registered in 2012	Total number of medicines registered by foreign manufacturers in 2012	Total number of medicines imported in 2012		INN	Strength	Total number of medicines registered in 2012	Total number of medicines registered by foreign manufacturers in 2012	Total number of medicines imported in 2012		INN	Strength	Total number of medicines registered in 2012	Total number of medicines registered by foreign manufacturers in 2012	Total number of medicines imported in 2012	Total number of medicines imported in 2011
Acidum acetylsalicylicum	50 mg	9	1	0		Glibenclamide	1.75 mg	4	4	0		Bevacizumabum	100 mg/4 ml	1	1	0	1
	75 mg	18	8	6			3.5 mg	4	4	1			400 mg/16 ml	1	1	1	1
	100 mg	15	7	2			5 mg	5	5	2		Bicalutamidum	50 mg	6	3	1	1
	150 mg	12	4	2		Glimepiride	1 mg	8	8	0			150 mg	4	1	0	1
	300 mg	1	1	1			2 mg	7	7	3		Bleomycinum	15 UI	2	2	0	0
	325 mg	6	0	0			3 mg	8	8	1		Busulfanum	2 mg	1	1	0	1
Aethacizinum	50 mg	1	1	1			4 mg	6	6	1		Capecitabinum	150 mg	2	2	0	0
Alprostadilum	20 mcg	1	1	1			6 mg	4	4	0			500 mg	2	2	1	1
	60 mcg	1	1	1		Metformin	1000 mg	9	9	4		Carboplatinum	50 mg/5 ml	1	1	0	0
Amiodaronum	0.05	2	2	0			500 mg	16	16	5			10 mg/ml	7	7	1	0
	150 mg/3 ml	1	1	1			850 mg	15	15	5			150 mg/15 ml	5	5	1	1
	50 mg/ml	2	0	0									450 mg/45 ml	2	2	0	0
	200 mg	16	10	6								Cetuximabum	2 mg/ml	1	1	0	0
Amlodipinum	2.5 mg	1	1	0		RESPIRATORY							5 mg/ml	2	2	0	0
	5 mg	49	47	15		INN	Strength	Total number of medicines registered in 2012	Total number of medicines registered by foreign manufacturers in 2012†	Total number of medicines imported in 2012*		Chlorambucilum	2 mg	5	2	0	1
	10 mg	44	42	14		Salbutamol	100 mcg/doza	2	2	2			5 mg	1	1	0	0
Atenololum	50 mg	10	7	1			2 mg	3	0	0		Cisplatinum	1 mg/1 ml	2	2	0	0
	100 mg	9	6	0			2 mg/5 ml	2	1	1			10 mg/10 ml	2	2	0	0
Atorvastatinum	10 mg	7	7	3			4 mg	4	1	1			10 mg/20 ml	1	1	0	1
	20 mg	8	8	4		Salbutamol + Bromhexine	2 mg + 4 mg/5 ml	1	1	1			25 mg/50 ml	1	1	0	0
	40 mg	6	6	2		Salmeterol	25 mcg/doza	1	1	1			50 mg/50 ml	3	3	1	1
	80 mg	3	3	1		Salmeterol + Fluticasone	25 mcg + 50 mcg	1	1	1			50 mg/100 ml	2	2	0	1
Betaxololum	10 mg	2	0	0			50 mcg + 100 mcg	1	1	1		Cyclophosphamidum	200 mg	4	4	1	1
	20 mg	5	3	2			50 mcg + 250 mcg	1	1	1		Cytarabinum	20 mg/ml	2	2	0	0
Bisoprololum	2.5 mg	9	9	3			50 mcg + 500 mcg	1	1	1			100 mg/ml	2	2	0	0
	5 mg	45	39	12		Theophylline	200 mg	1	1	1			100 mg/5 ml	2	2	0	1
	10 mg	41	35	13			300 mg	1	1	1			1000 mg/20 ml	2	2	0	0
Captoprilum	12.5 mg	1	1	1			400 mg	1	1	0		Dacarbazinum	100 mg	1	1	0	0
	25 mg	7	6	3			600 mg	1	1	0			200 mg	3	3	1	0
	50 mg	5	4	2									500 mg	2	2	0	0
Captoprilum + Hydrochlorothiazidum	50 mg + 12.5 mg	1	1	0									1000 mg	1	1	0	0
Carvedilolum	3.125 mg	2	2	0								Docetaxelum	10 mg/ml	3	3	0	0
	6.25 mg	10	7	4									20 mg/0.5 ml	1	1	0	0
	12.5 mg	11	8	5									20 mg/ml	2	2	0	0
	25 mg	11	8	3									40 mg/ml	4	4	0	0
	50 mg	1	1	0									80 mg	N/A	N/A	0	1
Clonidinum	0.15 mg	3	3	2									80 mg/2 ml	1	1	0	0
Clopidogreli bisulfas	75 mg	2	2	0									80 mg/4 ml	2	2	0	0
Clopidogreli hydrogen sulfas	75 mg	2	2	0								Doxorubicini hydrochloridum	10 mg	1	1	0	0
Clopidogrelum	75 mg	6	3	0									10 mg/5 ml	N/A	N/A	0	1
Digoxinum	0.1 mg	1	1	1									50 mg	1	1	0	0
	0.25 mg	3	3	2								Doxorubicinum	2 mg/ml	1	0	0	0
	0.25 mg/ml	1	1	1									10 mg	1	1	0	0
Diosminum + Hesperidinum	0.45 g + 0.05 g	1	1	1									10 mg/5 ml	1	1	0	0
Doxazosinum	1 mg	1	1	0									50 mg/25 ml	1	1	0	0
	4 mg	8	8	0								Epirubicinum	2 mg/ml	4	4	0	0
Enalaprilum	1.25 mg/ml	6	2	2									10 mg	3	3	1	1
	2.5 mg	8	4	2									50 mg	1	1	0	0
	5 mg	39	33	11								Etoposidum	20 mg/ml	5	5	1	1
	10 mg	41	33	12									50 mg/2.5 ml	1	1	0	0
	20 mg	29	23	7									100 mg/5 ml	2	2	0	0
Enalaprilum + Hydrochlorothiazidum	10 mg + 12.5 mg	5	5	2									200 mg/10 ml	2	2	0	0
	10 mg + 25 mg	5	5	1								Everolimus (L01XE10)	5 mg	1	1	0	0
	20 mg + 12.5 mg	1	1	0									10 mg	1	1	0	0
Eprosartanum	600 mg	6	6	1								Everolimus (L04AA18)	0.75 mg	N/A	N/A	1	1
Eprosartanum + Hydrochlorothiazidum	600 mg + 12.5 mg	2	2	1								Exemestanum	25 mg	3	1	0	0
Fluvastatinum	80 mg	2	2	1								Fludarabinum	10 mg	2	2	0	0
Furosemidum	0.01	1	1	1									25 mg/ml	1	1	0	0
	10 mg/ml	1	1	1									50 mg	3	3	0	0
	20 mg/2 ml	4	0	0								Fluorouracilum	0.05	6	0	0	0
	40 mg	11	7	4									50 mg/ml	2	2	0	0
Hydrochlorothiazidum	25 mg	8	8	2									250 mg/5 ml	1	1	0	1
	100 mg	6	6	1									500 mg/10 ml	1	1	0	0
Hydrochlorothiazidum + Spironolactonum	25 mg + 25 mg	1	1	1								Gemcitabinum	1 g	6	6	1	0
Hydrochlorothiazidum + Triamterenum	25 mg + 12.5 mg	1	1	1									10 mg/ml	3	3	0	0
Indapamidum	0.625 mg	4	4	0									200 mg	6	6	0	0
	1.25 mg	4	4	0									200 mg/5 ml	1	1	0	0
	1.5 mg	27	24	5									1000 mg	1	1	0	0
	2.5 mg	28	22	10									1000 mg/25 ml	1	1	0	0
Inosinum	0.02	5	2	1									2000 mg	1	1	0	0
	20 mg/ml	3	3	2									2000 mg/50 ml	1	1	0	0
	100 mg/5 ml	2	2	0								Hydroxycarbamidum	500 mg	5	2	0	0
	200 mg	7	3	2								Imatinibum	100 mg	1	1	0	0
	200 mg/10 ml	2	2	0									400 mg	1	1	0	0
Irbesartanum	75 mg	2	2	1								Irinotecanum	20 mg/ml	12	12	1	0
	150 mg	3	3	2									100 mg/5 ml	1	1	0	0
	300 mg	3	3	1								Letrozolum	2.5 mg	11	4	0	1
Irbesartanum + Hydrochlorothiazidum	150 mg + 12.5 mg	1	1	0								Leuprorelinum	3.75 mg	1	1	1	0
	300 mg + 12.5 mg	1	1	0									7.5 mg	1	1	0	0
Isosorbidi dinitras	0.001	2	2	0									11.25 mg	1	1	0	0
	1 mg/ml	5	5	1									22.5 mg	1	1	0	0
	1.25 mg/doza	2	2	0									45 mg	1	1	0	0
	10 mg	2	2	0								Lomustinum	40 mg	4	1	0	0
	20 mg	2	2	2								Mercaptopurinum	50 mg	4	1	0	1
	40 mg	2	2	2								Methotrexatum	2.5 mg	7	4	1	1
Lercanidipinum	10 mg	8	8	3									5 mg	3	0	0	0
Levosimendanum	2.5 mg/5 ml	1	1	1									10 mg	5	2	1	1
Lisinoprilum	2.5 mg	6	6	4									10 mg/ml	4	1	0	1
	5 mg	33	31	12									50 mg/5 ml	1	1	0	0
	10 mg	49	45	13									100 mg/ml	1	0	0	0
	20 mg	36	34	11									500 mg/5 ml	2	2	1	1
	40 mg	6	6	0								Mitoxantronum	2 mg/ml	2	0	0	0
Lisinoprilum + Amlodipinum	5 mg + 5 mg	1	1	0									10 mg/5 ml	1	1	0	0
	10 mg + 5 mg	5	5	2									20 mg/10 ml	1	1	0	1
	20 mg + 10 mg	3	3	1								Oxaliplatinum	2 mg/ml	2	2	0	0
Lisinoprilum + Dichlorothiazidum	10 mg + 12.5 mg	1	1	1									5 mg/ml	11	11	1	0
	20 mg + 12.5 mg	1	1	1									50 mg	3	3	0	0
Lisinoprilum + Hydrochlorothiazidum	10 mg + 12.5 mg	3	3	0									50 mg/10 ml	1	1	0	0
	20 mg + 12.5 mg	3	3	0									100 mg	3	3	0	0
Losartanum	12.5 mg	3	3	0									100 mg/20 ml	1	1	0	0
	25 mg	4	4	0								Paclitaxelum	6 mg/ml	23	23	1	0
	50 mg	14	11	5									30 mg/5 ml	1	1	0	0
	100 mg	14	11	5									260 mg/43.34 ml	1	1	0	0
Losartanum + Hydrochlorthiazidum	50 mg + 12.5 mg	8	8	2									300 mg/50 ml	1	1	0	0
	100 mg + 12.5 mg	1	1	0								Procarbazinum	50 mg	2	1	1	0
	100 mg + 25 mg	4	4	0								Rituximabum	100 mg/10 ml	1	1	1	1
Lovastatinum	20 mg	3	3	1									500 mg/50 ml	1	1	1	1
	40 mg	4	4	0								Tamoxifen	10 mg	2	1	0	0
Meldonium	100 mg/ml	5	3	0									20 mg	2	1	0	1
	250 mg	6	3	1								Tegafur	400 mg	Not registered		1	1
	500 mg	3	0	0								Topotecanum	2.5 mg	1	1	0	0
Methyldopum	250 mg	1	1	1									4 mg	2	2	1	1
Metoprolol	50 mg	1	1	1								Toremifenum	20 mg	1	1	0	0
	100 mg	1	1	0									60 mg	1	1	1	0
Metoprololum	1 mg/ml	2	2	0								Trastuzumabum	150 mg	1	1	1	1
	25 mg	8	6	2								Vincristinum	1 mg/ml	2	2	1	2
	50 mg	29	19	8
	100 mg	24	14	5
Moxonidinum	0.2 mg	6	6	2
	0.3 mg	3	3	1
	0.4 mg	6	6	2
Nifedipinum	0.01 g	2	2	0
	10 mg	21	13	5
	20 mg	12	12	6
	30 mg	2	2	1
	40 mg	8	8	3
Nitroglycerinum	0.001	1	1	0
	0.4 mg/doza	2	2	1
	0.4 mg/doza (180 doze)	1	1	1
	0.5 mg	9	9	2
	1mg/ml	2	2	0
	2.6 mg	1	1	0
	5 mg/ml	1	1	1
	6.4 mg	1	1	0
Perindoprilum	2.5 mg	1	1	0
	4 mg	11	11	0
	5 mg	1	1	1
	8 mg	10	10	0
	10 mg	1	1	1
Perindoprilum + Indapamidum	2 mg + 0.625 mg	3	3	0
	4 mg + 1.25 mg	3	3	0
Perindoprilum argininum + Indapamidum	2.5 mg + 0.625 mg	1	1	0
	5 mg + 1.25 mg	1	1	0
Perindoprilum tert-butylaminum + Indapamidum	2 mg + 0.625 mg	1	1	0
	4 mg + 1.25 mg	2	2	0
Propafenoni hydrochloridum	150 mg	1	1	1
Propranololum	0.01 g	1	1	0
	0.04 g	1	1	0
	10 mg	7	7	1
	40 mg	2	2	1
Ramiprilum	1.25 mg	11	8	0
	2.5 mg	22	19	3
	5 mg	25	22	5
	10 mg	23	20	5
Ramiprilum + Amlodipinum	2.5 mg + 2.5 mg	4	4	0
	5 mg + 5 mg	4	4	0
	5 mg + 10 mg	4	4	0
	10 mg + 5 mg	4	4	0
	10 mg + 10 mg	4	4	0
Ramiprilum + Hydrochlorothiazidum	2.5 mg + 12.5 mg	2	2	0
	5 mg + 25 mg	2	2	0
Reserpinum + Dihydralazinum + Hydrochlorothiazidum	0.1 mg + 10 mg + 10 mg	1	1	0
Rosuvastatinum	10 mg	7	6	1
	15 mg	1	1	0
	20 mg	7	6	1
	30 mg	1	1	0
	40 mg	2	2	0
Rosuvastatinum	5 mg	1	1	0
Simvastatinum	5 mg	3	3	0
	10 mg	10	9	3
	20 mg	11	10	4
	40 mg	7	6	3
Sotalolum	80 mg	3	3	3
	160 mg	3	3	2
Spironolactonum	25 mg	7	4	2
	50 mg	10	1	1
	100 mg	6	0	0
Spironolactonum + Furosemidum	50 mg + 20 mg	1	1	1
	100 mg + 20 mg	1	1	1
Telmisartanum	40 mg	1	1	0
	80 mg	1	1	0
Torasemidum	2.5 mg	2	2	0
	5 mg	13	13	0
	10 mg	13	13	0
	20 mg	2	2	0
	200 mg	6	6	0
Trandolaprilum + Verapamilum	2 mg + 180 mg	1	1	0
	4 mg + 240 mg	1	1	0
Trimetazidinum	35 mg	2	2	0
Urapidilum	5 mg/ml	2	2	2
	30 mg	2	2	0
	60 mg	2	2	1
Valsartanum	40 mg	14	14	1
	80 mg	14	14	3
	160 mg	14	14	3
Valsartanum + Amlodipinum	5 mg + 80 mg	2	2	0
	5 mg + 160 mg	2	2	2
	10 mg + 160 mg	2	2	1
Valsartanum + Hydrochlorthiazidum	80 mg + 12.5 mg	11	8	1
	160 mg + 12.5 mg	10	7	3
	160 mg + 25 mg	10	7	0
Verapamilum	2.5 mg/ml	1	1	1
	40 mg	8	8	3
	80 mg	9	9	3
	180 mg	1	1	0
	240 mg	2	2	1
Zolpidemum	10 mg	1	1	0
Source: Authors’ compilation based on data from http://nomenclator.amed.md/ (for registration status) and the MMDA (for import status)
Notes: Due to lack of data on availability of locally produced medicines, we had to limit the analysis of registered vs. available medicines to imported products.
